# Supplementary material for: N-Methylated Nucleobases Crystal Structures and π-π Stacking Interactions
Source: Molecules. 2026 Apr 17;31(8):1326. doi: 10.3390/molecules31081326 (PMC13119363; doi:10.3390/molecules31081326)
Supplement: Supplementary file 1 [file molecules-31-01326-s001.zip]

Archive with 1 entries (1 files):
- molecules-4223904-supplementary.pdf
